# Supplementary material for: Comparative Modelling of Organic Anion Transporting Polypeptides: Structural Insights and Comparison of Binding Modes
Source: Molecules. 2022 Dec 3;27(23):8531. doi: 10.3390/molecules27238531 (PMC9738416; doi:10.3390/molecules27238531)
Supplement: Supplementary file 1 [file molecules-27-08531-s001.zip]

Archive with 1 entries (1 files):
- molecules-2026282-supplementary.pdf
